# Supplementary material for: Repurposing the Anticancer Drug KP46 to Beat the CRAB out of Resistance: Towards an Orally Active Ga-Based Antiplantonic and Antibiofilm Agent
Source: Antibiotics (Basel). 2025 Nov 21;14(12):1175. doi: 10.3390/antibiotics14121175 (PMC12729858; doi:10.3390/antibiotics14121175)
Supplement: Supplementary file 1 [file antibiotics-14-01175-s001.zip]

Archive with 1 entries (1 files):
- antibiotics-3908869-supplementary.pdf
